# Supplementary material for: PJA1-mediated suppression of pyroptosis as a driver of docetaxel resistance in nasopharyngeal carcinoma
Source: Nat Commun. 2024 Jun 21;15:5300. doi: 10.1038/s41467-024-49675-2 (PMC11192944; doi:10.1038/s41467-024-49675-2)
Supplement: Supplementary file 6 — Source data [file 41467_2024_49675_MOESM6_ESM.xlsx]

## Sheet: Figure 1
Fig. 1c
	PJA1 Mrna expereeion
	Response	8.30919	9.50745	10.5234	10.7164	8.09417	6.60144	7.09267	6.84358	8.17635	8.68397	12.1658	8.41317	6.34531	7.99784	10.5807	9.4122	9.12957	8.33488	8.21683	7.67105	9.84071	8.66776	5.95614	9.65222	7.25234	5.96201	8.10714	10.2832	8.42368	7.63778	9.06891	7.93801	7.96431	10.7583	9.31417	10.0856	7.36924	9.6097	8.80954	7.09599	8.62595	9.90194	11.0745	6.45658	7.71408	10.5212	10.6813	7.55267
	Non-response	13.265	9.46402	8.81025	9.36242	9.56589	7.96078	7.25484	10.2433	7.98331	10.0164	8.09662	10.9808	10.8793	9.59022	12.8542	8.45958	9.51055	8.70263	9.57184	6.6716	10.043	8.57724	11.2528	7.91456
Fig. 1d
	Disease-free survival ("0" means disease free; "1" means disease)
	months after treatment		66.1	61.5	61.87	100.83	78.5	70.7333	100.6	53	64.3	113.1	78.43	17.2	79.53	104	88.37	105.17	78.8667	57.87	75.2	67.53	63.7	101.5	33.4333	79	59.8667	77.9	117.33	94	73.3667	69.3667	85.13	60.8667	99.73	81.97	100.37	109.63	20.43	86.4	64.3	92.23	41.37	84.73	63.0667	12.53	75.43	53	76
	PJA1 low expression	without IC
		with IC	0	0	0	0	0	0	0	0	0	0	0	1	0	0	0	0	0	0	0	0	0	0	1	0	0	0	0	0	0	0	0	0	0	0	0	0	0	0	0	0	1	0	0	1	0	0	0
	Disease-free survival ("0" means disease free; "1" means disease)
	months after treatment		59.07	4.83	14.73	87.1	14	67.9	26.4	46.43	87.27	63.63	64.83	16.47	4.06667	32.37	72.13	4.46667	14.03	75.47	80.33	84	28	77.13	73.43	37.6667	67.1	54.47	82.7667	68.2	87	7.87	54.2	68	22.53	17.03	12.1667	69	84.93	82.83	13.83	57.07	35.2	85.07	7.43	17.3667	3.33	28.13	20.3667
	PJA1 high expression	without IC	0	1	1	0	1	0	1	0	0	0	0	1	1	1	0	1	1	0	0	0	1	0	0	1	0	0	0	0	0	1	0	0	1	1	1	0	0	0	1	0	1	0	1	1	1	1	1
		with IC
Fig. 1e
		Cell viability (%)
		HONE1	shCtrl				shPJA1#1				shPJA1#2
	Docetaxel (nM)	0	100	100	100	100	100	100	100	100	100	100	100	100
		0.63	99.6489	94.4845	92.5672	86.6216	97.0301	97.713	96.1704	95.1951	96.2664	95.7384	95.8551	95.7155
		1.25	84.9047	82.732	79.9157	80.1145	62.8103	62.0179	62.2786	67.412	58.2096	54.6835	55.8901	46.5058
		2.5	58.5256	60.8763	58.7243	50.3904	29.1667	27.3094	26.2805	26.3559	38.566	32.7426	36.082	30.3245
		5	50.6018	45.1546	48.8666	43.1546	13.7411	13.8117	13.1163	13.1304	21.9347	22.0253	24.7382	22.005
		10	30.7422	27.8351	22.1929	25.2993	9.08688	8.52018	9.28674	9.32445	13.3644	12.0675	13.3944	11.8968
		20	16.2989	16.3402	13.0206	12.2332	7.66844	7.44395	7.32408	8.70599	7.72168	8.48101	8.98778	8.77704
		Cell viability (%)
		SUNE1	shCtrl				shPJA1#1				shPJA1#2
	Docetaxel (nM)	0	100	100	100	100	100	100	100	100	100	100	100	100
		0.63	102.516	102.37	94.0028	97.349	94.5205	95.3731	95.3523	89.1931	95.2024	98.366	101.301	94.487
		1.25	102.201	100.741	87.1688	93.2253	66.5145	61.791	73.0135	69.0202	51.4243	56.2092	55.2846	53.2925
		2.5	76.5723	73.4815	60.6695	65.9794	36.6819	39.5522	41.2294	36.4553	38.2309	40.0327	40.3252	36.7534
		5	42.9245	39.7037	39.3305	40.0589	27.2451	27.7612	28.9355	26.513	23.2384	25.1634	21.9512	21.8989
		10	23.2704	23.7037	17.8522	20.1767	23.5921	22.8358	23.2384	23.7752	20.6897	23.2026	23.5772	20.2144
		20	25.3145	21.3333	21.3389	21.6495	23.5921	22.8358	23.2384	23.7752	20.6897	23.2026	23.5772	20.2144
Fig. 1f									Fig. 1g
		% cell death
	HONE1	shCtrl + Saline		3.84	3.93	4.35
		shCtrl + Docetaxel		32.23	33.05	34.52
		shPJA1#1 + Docetaxel		43.5	44.53	45.15
		shPJA1#2 + Docetaxel		49.99	49.78	53.28
		% cell death
	SUNE1	shCtrl + Saline		2.55	2.32	4.11
		shCtrl + Docetaxel		49.28	49.87	49.36
		shPJA1#1 + Docetaxel		64.38	64.04	65.87
		shPJA1#2 + Docetaxel		65.43	66.1	66.4
Fig. 1h
	tumor volume (mm3)
		shCtrl + Saline						shPJA1#1 + Saline						shCtrl + Docetaxel						shPJA1#1 + Docetaxel
	day6	0.5	32	0.5	32	13.5	0	0.004	0	0	0	0	0	0.0625	0.5	18	1	0.0625	0	0.0625	0	4	0	0	0
	day9	75	62.5	75	87.5	83.1875	81.25	4.5	27	2.5	18	22.5	0.0625	48	87.5	75.9375	83.1875	52	75	0.0625	4	0.004	10	27	4.5
	day12	178.228	135.167	89.8726	113.771	111.24	100	44.1236	64	87.9012	74.4385	51.7344	97.556	18	68.75	75	62.5	48.074	20.7	1	4	0.5	1.5	8	2.25
	day15	190.12	218.489	195.229	244.31	255.036	172.8	126.327	113.254	125.023	86.8706	160.658	93.1149	90.75	81.25	40	87.5	27.225	70.875	12.5	20.25	4	18	6	12.5
	day18	296.33	252.128	397.914	348.613	353.206	378.776	227.854	221.753	207.26	164.389	190.61	258.715	134.651	149.797	121.728	88.434	141.733	71.8376	36.2351	40.4941	14.1791	42.6635	14.8162	26.5119
	day21	540.219	588.375	503.368	545.419	525.845	612.816	363.557	368.073	334.313	292.139	250.432	266.159	169.854	195.585	214.715	255.153	288.23	246.519	76.0551	65.8541	16.2043	66.1945	36.0144	61.8828
	day24	624.502	624.728	693.938	726.949	636.468	616.162	453.519	410.665	362.26	380.327	402.31	344.446	243.194	283.39	348.389	361.622	312.893	276.595	89.0897	79.5299	15.822	73.5875	44.8313	50.9914
	day27	790.026	859.877	911.62	880.645	787.387	947.716	464.593	520.401	418.828	541.361	415.918	476.711	359.348	398.666	470.152	436.651	402.327	362.425	123.421	117.584	20.1359	88.2848	86.3046	48.2197
	day30	1076.97	1298.15	1203.54	1196.89	1041.79	1024.79	614.45	694.763	639.826	434.717	557.472	489.777	567.133	525.09	427.742	438.282	615.805	586.564	190.314	171.055	101.131	104.145	64.1308	23.147
Fig. 1i
	tumor weight (g)
		shCtrl + Saline						shPJA1#1 + Saline						shCtrl + Docetaxel						shPJA1#1 + Docetaxel
		1.432	1.453	1.161	1.213	1.202	1.311	0.985	0.886	0.604	0.504	0.875	0.882	0.622	0.621	0.608	0.614	0.733	0.724	0.314	0.312	0.12	0.161	0.151	0.049
Fig. 1k									Fig. 1l
		LDH release (%)
	HONE1	shCtrl + Saline		2.23414	1.51086	2.33564
		shCtrl + Docetaxel		25.4692	25.2125	24.827
		shPJA1#1 + Docetaxel		40.7507	44.2871	44.7232
		shPJA1#2 + Docetaxel		41.3762	45.3258	39.3599
		LDH release (%)
	SUNE1	shCtrl + Saline		2.22399	2.33827	1.87296
		shCtrl + Docetaxel		22.7164	20.3429	18.6482
		shPJA1#1 + Docetaxel		50.7546	45.5963	49.6743
		shPJA1#2 + Docetaxel		41.7792	39.205	42.671
Fig. 1m
		Annexin +/PI + (%)
	HONE1	shCtrl + Saline		4	3.82	4.04
		shCtrl + Docetaxel		31.07	31.34	30.56
		shPJA1#1 + Docetaxel		50.98	50.13	50.35
		shPJA1#2 + Docetaxel		54.01	52.12	54.15
		Annexin +/PI + (%)
	SUNE1	shCtrl + Saline		3.11	3.75	4.5
		shCtrl + Docetaxel		32.85	32.8	33.84
		shPJA1#1 + Docetaxel		65.18	65.03	65.17
		shPJA1#2 + Docetaxel		59.96	58.96	58.41
[truncated: 93 more columns]

## Sheet: Figrue 2
Fig. 2a				Fig. 2b
Fig. 2d									Fig. 2e
										Relative PGAM5 mRNA expression
									HONE1	Vec	1	1	1
										Flag-pja1	0.93	0.94	1.05
									SUNE1	Vec	1	1	1
										Flag-pja1	0.907519	1.09429	1.08674
										Relative PGAM5 mRNA expression
									HONE1	shCtrl	1	1	1
										shPJA1#1	1.04247	0.82932	0.923382
										shPJA1#2	0.933033	1.00696	0.879649
									SUNE1	shCtrl	1	1	1
										shPJA1#1	0.943579	0.957413	1.02333
										shPJA1#2	1.02304	1.15271	0.965513
Fig. 2f
									Greyscale analysis of the effect of CHX treatment
								HEK293T	CHX(hour)	Vec			Flag-PJA1
									0	1	1	1	1	1	1
									12	0.768489	0.951847	0.921795	0.737767	0.736513	0.56511
									24	0.602576	0.751326	0.745497	0.164194	0.130937	0.195189
									36	0.602161	0.78028	0.755449	0.207375	0.209253	0.179711
									48	0.247026	0.238046	0.220474	0.090813	0.07636	0.0807086
								HONE-1	Greyscale analysis of the effect of CHX treatment
									CHX(hour)	Vec			Flag-PJA1
									0	1	1	1	1	1	1
									12	0.95681	0.996503	0.931999	0.82006	0.789593	0.846363
									24	0.8496	0.884283	0.803154	0.6645	0.67771	0.660267
									36	0.57994	0.650388	0.595744	0.237366	0.28586	0.208498
									48	0.377688	0.368975	0.389793	0.140682	0.151604	0.145287
Fig. 2g									Fig. 2h
Fig. 2i
Fig. 2j

## Sheet: Figrue 3
Fig. 3b						Fig. 3c
Fig. 3d									Fig. 3g
Fig. 3h
Fig. 3i
									Greyscale analysis of the effect of CHX treatment
								HONE1	CHX(hour)	Myc-PGAM5-WT			Myc-PGAM5-K88R
									0	1	1	1	1	1	1
									12	0.805207	0.820705	0.78808	0.887222	0.911165	0.942307
									24	0.481484	0.555797	0.422349	0.870318	0.92238	0.848231
									36	0.458121	0.362648	0.555226	0.779276	0.889256	0.771821
									48	0.281689	0.317555	0.247812	0.502443	0.511454	0.554889
								SUNE1	Greyscale analysis of the effect of CHX treatment
									CHX(hour)	Myc-PGAM5-WT			Myc-PGAM5-K88R
									0	1	1	1	1	1	1
									12	0.797244	0.782993	0.848479	0.989455	0.994334	0.999077
									24	0.735925	0.687596	0.782995	0.988188	0.949577	0.968695
									36	0.591925	0.526026	0.600026	0.788853	0.739345	0.80922
									48	0.224955	0.176783	0.239406	0.465594	0.530481	0.531599

## Sheet: Figrue 4
Fig. 4c					Fig. 4d							Fig. 4e
Fig. 4f
	HONE1		shCtrl			shPJA1#1			shPJA1#2
		Tubular	11.5385	10.2564	12.5	4.34783	0	2.17391	0	4.54545	2.27273
		Intermediate	78.8462	82.0513	80	21.7391	27.7778	24.7585	45.8333	45.4545	45.6439
		Fragment	9.61538	7.69231	7.5	73.913	72.2222	73.0676	54.1667	50	52.0833
	SUNE1		shCtrl			shPJA1#1			shPJA1#2
		Tubular	13.7931	5.71429	9.83773	0	0	0	0	0	0
		Intermediate	79.3103	91.4286	86.714	57.1429	30	45.7692	28.5714	42.8571	35.7143
		Fragment	6.89655	2.85714	3.44828	42.8571	70	54.2308	71.4286	57.1429	64.2857
Fig. 4g
	Ration of J-aggregate to J-monomer
		shCtrl			shPJA1#1			shPJA1#2
	HONE1	8.68359	8.7468	8.58824	5.11534	5.20411	4.88968	4.82164	4.74408	4.26829
	SUNE1	9.22495	9.9529	10.0464	3.98753	4.25934	4.37634	2.95413	2.92003	2.67107
Fig. 4h
	Relative ATP level
		shCtrl			shPJA1#1			shPJA1#2
	HONE1	10519590	10679550	10419550	3998590	3776550	4094550	4153590	5290550	5034550
	SUNE1	8505650	8021550	8237600	3370650	3957550	3994600	4749650	5162550	5416600
Fig. 4i
	Mitochondrial ROS fold change
		shCtrl			shPJA1#1			shPJA1#2
	HONE1	1	1	1	1.56797	1.60093	1.55847	2.08877	2.6872	2.20942
	SUNE1	1	1	1	1.90506	2.30909	2.55167	2.44466	2.8908	2.97222
Fig. 4j
Fig. 4k
	percentage of cells (%)
	HONE1		shCtrl+NC			shPJA1#2+NC			shPJA1#2+shPGAM5
		Tubular	0	0	0	0	0	0	0	0	0
		Intermediate	88.8889	96.2963	79.1667	18.5185	30	35	96	86.9565	82.6923
		Fragment	11.1111	3.7037	20.8333	81.4815	70	65	4	13.0435	17.3077
Fig. 4l
	Ration of J-aggregate to J-monomer
		shCtrl+NC			shPJA1#2+NC			shPJA1#2+shPGAM5
	HONE1	10.2458	9.11122	10.4291	4.1214	4.19541	4.82356	7.85829	7.96393	7.90558
	SUNE1	6.67645	8.45014	9.34342	3.20312	3.01005	3.14958	5.97617	5.69562	6.64511
Fig. 4m
	Mitochondrial ROS fold change
		shCtrl+NC			shPJA1#2+NC			shPJA1#2+shPGAM5
	HONE1	1	1	1	2.43162	2.34784	2.29594	1.24622	1.24293	1.19021
	SUNE1	1	1	1	2.17486	2.29093	2.21125	1.0067	1.06475	1.03781

## Sheet: Figrue 5
Fig. 5b
	LDH release (%)
		shCtrl+NC			shPJA1#2+NC			shPJA1#2+shPGAM5
	HONE1	24.631	26.2617	25.4253	40.5904	42.4299	39.603	29.797	28.2243	28.7335
	SUNE1	21.9714	24.8536	24.3199	43.0399	44.8536	40.8904	19.7893	22.4268	22.1764
Fig. 5c
Fig. 5d
	Annexin + /PI + (%)
		shCtrl+NC			shPJA1#2+NC			shPJA1#2+shPGAM5
	HONE1	29.81	29.26	30.38	43.66	42.99	43.4	32.9	32.75	31.24
	SUNE1	21.61	22.83	22.8	34.15	35.5	34.55	22.77	23.66	22.81
Fig. 5e
		Cell viability (%)
	HONE1	shCtrl+NC				shPJA1#2+NC				shPJA1#2+shPGAM5
Docetaxel (nM)	0	100	100	100	100	100	100	100	100	100	100	100	100
	0.63	107.225	96.6548	99.4209	99.5625	95.927	95.7384	95.4625	91.6805	99.3592	100	99.5582	93.049
	1.25	82.4402	79.3488	78.6197	80.1653	50.4031	53.1646	50	50.0832	78.8146	75.2932	79.0763	77.4882
	2.5	56.8421	56.1998	55.3089	58.5318	33.8142	33.9241	35.4276	35.025	56.3877	56.1767	56.6265	53.91
	5	51.3397	42.4621	44.5463	43.3155	17.8617	19.2405	21.1606	18.0532	44.0529	41.7123	41.4458	37.8357
	10	29.9521	28.2337	31.8533	25.0365	12.1341	11.4768	9.38045	10.7321	24.0288	21.3448	19.8795	17.0616
	20	13.7799	12.355	12.8861	12.4939	9.07934	8.73418	8.2897	9.06822	10.5326	9.5778	10.4819	8.33333
		Cell viability (%)
	SUNE1	shCtrl+NC				shPJA1#2+NC				shPJA1#2+shPGAM5
Docetaxel (nM)	0	100	100	100	100	100	100	100	100	100	100	100	100
	0.63	101.816	102.146	88.0342	100.721	97.668	94.094	93.08	94.1722	94.0104	98.0926	99.422	98.5359
	1.25	99.4413	98.5694	87.79	97.4063	56.5158	59.5973	55.7666	56.1589	86.849	88.8283	94.0751	97.6574
	2.5	78.4916	79.6853	71.7949	85.5908	49.5199	44.0269	49.2537	40.9271	66.5365	68.3924	73.2659	71.5959
	5	56.2849	56.5093	47.2527	52.5937	28.6694	26.5772	27.6798	27.5497	47.1354	44.4142	43.7861	47.7306
	10	30.8659	30.7582	26.9841	28.9625	19.6159	17.3154	20.7598	20.5298	21.7448	23.297	21.5318	21.2299
	20	25.5587	25.3219	18.9255	22.6225	18.7929	18.1208	17.232	18.1457	17.8385	17.9837	20.2312	19.6193
Fig. 5f
	% of cell death
		shCtrl+NC			shPJA1#2+NC			shPJA1#2+shPGAM5
	HONE1	35.76	37.21	38.09	53.2	53.15	53.86	37.63	37.17	38.11
	SUNE1	49.58	50.56	49.97	64.8	65.75	66.39	51.55	52.12	52.14
Fig. 5g
Fig. 5i	tumor volume (mm3)
	shCtrl + NC + Saline						shCtrl + NC + Docetaxel						shPJA1 + NC + Docetaxel						shPJA1 + shPGAM5 + Docetaxel
day6	0.0625	0.5	1.21826	2.12576	0.702464	0.0625	0.75	0.5	0.0625	0	0.831382	0.5	0.0625	0	0	3.8812	0.936	0.0625	1.18763	1.005	0.0625	4.17708	2.37082	1.075
day9	4	6	10.5393	13.5	5.39698	4.94815	6	6	4	0	7.81397	3.78643	0.0625	0.0625	2.96487	28.0492	6	4	13.924	7.85875	2.10689	6.71601	1.28568	1
day12	10.1911	16.6608	16.8257	82.1693	12.7803	25.8077	17.968	12.5769	10.7425	23.0697	0.5	3.79459	11.1085	7.8125	8.88979	19.7574	16.9304	6.32467	19.2051	18.4687	21.6764	8.44194	16.125	13.3176
day15	37.421	97.2162	72.0373	95.4288	111.57	145.193	57.1876	51.2782	118.006	26.1797	36.3796	35.4825	76.9991	36.2024	40.5756	37.6957	24.7781	46.1586	74.5924	109.084	47.7612	49.5597	159.846	80.0536
day18	109.276	308.794	127.08	119.266	222.521	197.565	181.106	156.122	56.8013	87.461	105.394	127.465	128.701	63.3993	32.2171	120.193	158.165	65.7346	102.998	139.222	77.0702	120.155	136.747	233.377
day21	206.992	201.119	358.265	310.511	204.35	127.364	194.863	186.958	78.0368	77.95	86.2038	88.7937	75.9959	70.5432	112.311	120.732	44.7413	84.1693	107.179	130.472	159.468	164.84	207.666	111.632
day24	430.062	276.902	631.897	436.469	340.151	242.23	338.884	268.675	153.494	142.416	133.251	136.317	63.1014	50.7327	140.047	163.823	37.0521	94.0543	173.442	181.081	213.654	224.141	321.391	166.086
day27	691.971	722.965	467.596	452.312	685.657	694.51	306.94	388.98	268.427	259.134	502.505	288.925	189.126	70.5027	207.902	104.645	53.1709	39.3475	211.932	412.349	198.607	247.314	219.846	388.489
day30	957.276	877.024	705.587	614.957	645.523	612.486	467.513	506.422	681.217	364.938	453.27	440.603	271.687	236.483	330.023	137.481	79.9813	19.5022	608.449	492.945	326.014	481.381	417.364	374.684
Fig. 5j	tumor weight (g)
	shCtrl + NC + Saline			1.029	0.901	0.688	0.713	0.782	0.587
	shCtrl + NC + Docetaxel			0.532	0.641	0.604	0.529	0.525	0.355
	shPJA1 + NC + Docetaxel			0.213	0.253	0.235	0.147	0.069	0.029
	shPJA1 + shPGAM5 + Docetaxel			0.557	0.453	0.35	0.383	0.408	0.379
Fig. 5k	IHC score of pDRP1-ser637
	shCtrl + NC + Saline			6	8	8	6	6	8
	shCtrl + NC + Docetaxel			12	8	12	6	8	9
	shPJA1 + NC + Docetaxel			4	4	4	6	4	4
	shPJA1 + shPGAM5 + Docetaxel			8	8	9	6	8	6

## Sheet: Figure 6
Fig. 6c
	CD3+ in nucleated cells (%)
	PJA1	low	76.6025	56.9838	48.1397	46.8222	73.484	27.2796	57.8137	54.2656	77.8483	80.6463	21.3236	36.7084	56.5836	73.9334	57.9382	28.3996	39.1626	54.7197	31.78	31.242	53.727	80.8825	28.6171
		high	24.0698	6.34389	15.2095	55.3267	40.6438	23.0394	38.5053	61.8849	16.9185	56.5885	77.1125	71.6453	48.7226	41.8929	51.2654	35.4797	43.9231	22.7829	53.401	31.6768	24.0854	35.1811	36.317	30.4954	28.2532	7.25633	57.7065
	CD8+ in nucleated cells (%)
	PJA2	low	83.7422	23.0711	51.2533	36.4763	83.9958	88.3114	54.8417	86.4192	58.7129	64.1154	19.7351	83.5507	62.8747	70.3441	73.3794	52.5074	74.2854	56.908	95.0709	74.6722	74.1703	89.2469	91.8015
		high	30.6834	15.9025	4.59962	67.2973	33.9854	57.6798	49.3093	47.002	10.129	51.0386	34.9242	56.8271	26.3316	44.9061	73.836	34.3989	75.8042	23.6343	50.2486	57.3416	28.6355	79.6223	37.9238	68.2583	42.3543	22.5656	73.275
	CD3+CD8+ in nucleated cells (%)
	PJA1	low	72.634	20.8582	36.4813	29.6974	67.7038	26.4503	41.0986	51.6447	53.9579	59.307	11.7484	34.7012	49.192	59.5521	51.4203	22.2876	36.016	43.1404	30.9678	27.7794	48.738	76.6957	27.5456
		high	14.8839	3.47163	3.78411	46.0128	24.535	19.3282	29.419	40.1809	6.49848	41.2167	33.7435	49.7895	21.8124	33.4021	45.6371	24.3545	40.623	13.1135	34.6048	26.9108	17.6749	33.6891	26.4261	26.8497	18.5613	4.91558	52.1431
	CD11c+ in nucleated cells (%)
	PJA1	low	20.6513	11.2255	30.7285	25.7043	42.034	36.9061	15.8847	28.9957	12.898	22.9164	35.4519	20.4206	18.5585	22.0017	2.71935	16.7509	4.15726	24.8295	2.09584	2.64552	17.2515	32.3759	0.804341
		high	4.20264	38.3981	2.73993	16.8277	6.80435	11.6742	13.8256	7.38796	13.5087	15.0172	18.2477	16.5493	34.717	4.00926	19.0387	14.2155	5.98534	3.86506	5.87007	44.9304	1.76575	8.34326	11.5291	9.18671	5.40207	1.46644	7.18811
Fig. 6d
	HLA-DR MFI (*10^3)
		shCtrl+NC			shPJA1#2+NC			shPJA1#2+shPGAM5
	HONE1	105.878	99.613	100.889	114.875	117.509	115.135	145.205	142.437	145.451
	SUNE1	135.09	135.007	135.54	203.337	196.216	197.275	142.942	137.935	138.042
	CD80 MFI (*10^3)
		shCtrl+NC			shPJA1#2+NC			shPJA1#2+shPGAM5
	HONE1	35.665	36.005	36.383	54.227	52.62	53.009	42.581	43.309	42.561
	SUNE1	39.316	40.351	40.301	58.502	58.511	58.303	38.93	40.754	39.775
	CD83 MFI (*10^3)
		shCtrl+NC			shPJA1#2+NC			shPJA1#2+shPGAM5
	HONE1	6.015	6.024	5.808	9.685	9.62	9.508	8.036	7.795	7.68
	SUNE1	5.64	5.262	5.869	12.57	12.732	11.786	8.675	7.792	7.635
	CD86 MFI (*10^3)
		shCtrl+NC			shPJA1#2+NC			shPJA1#2+shPGAM5
	HONE1	144.436	139.761	139.672	210.052	208.415	206.522	172.973	164.267	164.745
	SUNE1	159.335	160.687	158.296	190.51	201.875	189.516	157.667	171.847	167.123
Fig. 6e
	CD69+ in CD8+ T cells (%)
		shCtrl+NC			shPJA1#2+NC			shPJA1#2+shPGAM5
	HONE1	6.96	7.36	7.84	13.6	14.2	13.4	8.09	8.84	8.33
	SUNE1	16.3	16.8	15.9	21.7	22.2	21.8	16	16.1	16.7
Fig. 6f
	HMGB1 MFI
		shCtrl+NC		135.953	125.061	139.315	140.309	149.703	93.5904	115.502	120.111	136.935	114.553
	HONE1	shPJA1#2+NC		63.0419	60.2249	48.1344	75.5018	59.4238	33.9136	23.6806	63.2642	43.7183	63.3557
		shPJA1#2+shPGAM5		136.443	89.1695	140.358	126.74	137.184	116.63	103.825	102.378	133.837	96.2962
Fig. 6g
Fig. 6h
	% Surface calreticulin
		shCtrl+NC		10.63	10.85	9.78
	HONE1	shPJA1#2+NC		42.38	41.2	42.15
		shPJA1#2+shPGAM5		32.14	31.33	31.65
Fig. 6i
	IL-1a (pg/ml) in culture superatant
		shCtrl+NC			shPJA1#2+NC			shPJA1#2+shPGAM5
	HONE1	65.4584	64.3602	63.6287	118.071	120.389	119.229	69.1274	68.7599	68.0253
	SUNE1	80.2137	81.701	79.8423	151.035	148.245	147.449	102.756	100.858	101.996
	IL-6 (pg/ml) in culture superatant
		shCtrl+NC			shPJA1#2+NC			shPJA1#2+shPGAM5
	HONE1	423.267	361.786	399.771	576.782	564.714	567.729	451.288	410.039	445.378
	SUNE1	266.73	311.957	282.75	585.725	629.743	667.889	328.066	357.435	323.669
	CXCL-10 (pg/ml) in culture superatant
		shCtrl+NC			shPJA1#2+NC			shPJA1#2+shPGAM5
	HONE1	31.618	35.2574	34.4479	70.8767	79.5971	75.8538	40.1229	42.968	43.3749
	SUNE1	29.1963	28.3899	27.181	52.7617	57.6814	53.5806	37.2829	36.4724	39.3109
Fig. 6k
	tumor volume (mm3)
	shCtrl + NC + Saline						shCtrl + NC + Docetaxel						shPJA1 + NC + Docetaxel						shPJA1 + shPGAM5 + Docetaxel
day7	41.4409	17.9354	9.41055	42.5209	19.3926	31.5	46.2338	10.3543	18.125	20.5718	10.5185	31.1	4.09278	7.3206	2.11565	2.08664	0.236192	1.86	8.92385	18.1202	29.385	3.03565	13.4233	12.7
day10	157.447	71.9389	41.2798	137.469	69.8665	76.7	61.8631	37.5757	66.3898	38.525	27.7818	24.7	14.732	9.06381	5.26672	10.8612	9.60307	6.53	32.8797	45.63	51.6842	34.1659	27.0111	23.2
day13	203.757	80.9355	202.077	152.083	89.9456	102	73.0502	122.572	66.0536	65.9343	45.7039	33.7	19.7847	8.6436	0.0005	16.9128	26.0776	11.8	64.2876	41.446	51.4885	39.1971	67.5817	42.5
day16	283.241	94.2764	220.448	175.547	100.192	132.6	86.4746	121.757	147.364	76.8509	100.002	58.73	20.1561	3.58919	14.3263	21.3692	15.9275	49.42	70.1997	62.3568	79.6475	48.7234	103.489	61.84
day19	325.197	123.728	176.104	331.752	229.981	256.337	129.445	190.357	159.308	121.289	168.81	101.655	55.381	14.6997	1.12405	49.0773	6.03215	25.1217	95.2427	152.56	130.337	63.4837	92.2715	130.397
day22	339.773	415.178	596.753	723.096	394.114	298.665	258.214	238.1	262.894	96.2331	196.483	116.188	23.719	82.6468	20.4094	94.6564	6.0835	3.4295	142.317	292.66	74.4277	119.821	68.9467	157.137
day25	573.217	727.105	1000.31	1079.64	627.754	539.071	385.693	407.769	395.363	230.726	351.918	315.085	105.884	114.491	15.4796	69.8019	33.8118	12.5769	159.118	427.508	164.321	181.663	199.293	159.102
Fig. 6l
	CD11c+ cells in CD45+ cells (%)
	shCtrl + NC + Saline			27.42	24.97	29.94	29.88	28.72	28.25
	shCtrl + NC + Docetaxel			33.3	31.91	41.44	41.78	36.03	35.1
	shPJA1 + NC + Docetaxel			50.48	48.75	44.33	54	48.12	51.95
	shPJA1 + shPGAM5 + Docetaxel			35.2	43.66	35.54	36.81	38.59	33.93
	CD8+T+ cells in CD45+CD3+ cells (%)
	shCtrl + NC + Saline			40	32.61	29.75	31.19	38.18	36.81
	shCtrl + NC + Docetaxel			46.85	42.28	44.44	49.25	39.4	47.51
	shPJA1 + NC + Docetaxel			62.66	60	60.36	55.9	57.78	65.99
	shPJA1 + shPGAM5 + Docetaxel			48.81	47.93	45.16	43.35	44.42	38.83
Fig. 6m
	CD86+ cells in CD11c+ cells (%)			14.5	16.1	15.6	16.6	10.8	20.6
	shCtrl + NC + Saline			25.8	22.5	21.8	25.3	19.2	21.9
	shCtrl + NC + Docetaxel			39.5	30.3	31.4	27.1	29.9	32.1
	shPJA1 + NC + Docetaxel			27.4	24.4	22.9	19.8	26.5	19.6
	shPJA1 + shPGAM5 + Docetaxel
Fig. 6n
	INFg+TNFa+cells in CD8+ Tcells (%)
	shCtrl + NC + Saline			11.6	12	12.9	12.1	11.5	11.9
	shCtrl + NC + Docetaxel			16.2	19.8	19	15.2	15	16.5
	shPJA1 + NC + Docetaxel			31.5	31.1	29.3	25	41.3	32
	shPJA1 + shPGAM5 + Docetaxel			22.8	19	14.9	13.2	12.1	20

## Sheet: Figure 7
Fig. 7d
tumor volume (mm3)
		saline						RTA402						Docetaxel						RTA402 + Docetaxel
	day6	0	0	16.698	3.85745	4.94691	0.2525	0	6.61404	0.066326	1.7325	0	4.64957	0.058984	2.37082	7.26013	2.46098	0	0.326426	4.94173	0	0.066326	0.066326	1.306	0
	day9	22.9314	19.804	20.4758	23.9161	32.7254	74.5101	0.066326	27.1777	2.18971	43.9243	0.125	17.1875	17.4748	21.7622	16.7092	0.0625	2.35651	45.8669	51.0081	27.2807	13.3196	1.18006	1.18006	11.3876
	day12	59.3715	91.7199	43.8575	97.3569	107.985	87.0586	47.7351	60.916	40.4121	32.7044	47.0738	47.5719	46.3043	26.5787	32.0359	48.8707	31.0496	23.2308	40.6729	37.5441	53.9487	18.8087	36.2559	27.436
	day15	179.61	143.237	121.572	236.039	269.937	153.97	67.1728	99.1609	118.886	96.9925	104.514	124.429	43.4691	146.389	87.6899	82.5781	67.8984	101.035	69.435	47.2044	92.0952	70.065	37.1371	47.9073
	day18	441.787	297.412	227.378	404.844	397.887	374.357	172.974	191.847	227.903	193.229	162.667	98.1333	170.57	147.383	159.18	243.472	237.197	179.056	118.225	39.1354	72.6346	73.0873	35.6762	34.3828
	day21	566.028	508.398	352.485	428.442	586.756	415.526	248.397	368.157	257.687	351.774	345.404	183.414	256.572	241.664	299.012	301.705	172.365	195.309	95.2464	65.6054	70.5617	14.8375	49.2764	27.096
	day24	697.104	564.522	456.284	672.69	662.767	532.604	346.954	474.785	416.933	442.886	476.382	318.111	350.705	293.965	368.483	368.693	287.5	279.86	102.073	71.6209	83.9166	20.5441	22.4306	12.8622
	day27	876.091	730.666	667.835	919.404	779.762	993.582	507.777	610.827	566.119	509.97	422.817	319.25	392.25	387.872	430.211	433.536	396.107	401.642	167.519	77.3594	45.2268	19.0236	94.8144	10.7818
	day30	1328.12	1229.84	1076.24	868.734	867.085	1275.95	786.5	538.996	650	361	625	771.75	550	397.375	473.812	320	455.762	550	169	135	210.938	36	22.5	9.375
Fig. 7e
	tumor weight(g)
	saline	1.283	1.355	1.054	0.935	0.933	0.934
	RTA402	0.776	0.745	0.72	0.523	0.518	0.748
	Docetaxel	0.398	0.423	0.467	0.438	0.434	0.487
	RTA402 + Docetaxel	0.213	0.2	0.213	0.158	0.065	0.056
Fig. 7g
	tumor volume (mm3)
		Mock+Docetaxel							RTA402 + Docetaxel
	day5	1.89821	4.0603	9.25805	2.48135	0	0		4.21356	1.96822	0.5	6.72267	0	0
	day8	29.0138	42.7263	30.6526	42.3023	61.2661	38.472		28.7917	76.388	28.3116	48.036	47.6015	39.6353
	day11	40.8513	46.9646	27.0051	41.513	23.1094	51.1387		18.3303	32.7613	31.0316	45.1391	45.8669	34.9673
	day14	73.205	32.329	58.4651	48.9532	87.1734	86.6723		41.3996	47.6769	43.1937	46.1892	81.7687	59.0539
	day17	104.048	67.2743	222.962	96.2983	112.643	95.3685		25.9372	68.9502	30.2511	27.8715	68.7053	79.3119
	day20	135.678	97.4941	210.829	114.791	81.2902	129.908		23.5762	50.0094	11.3326	49.4607	16.9781	62.7259
	day23	113.49	269.18	83.6336	157.979	264.573	101.706		33.7096	35.3571	18.7977	16.0343	43.0913	38.5775
Fig. 7h
	tumor weight(g)
	Mock+Docetaxel	0.244	0.211	0.201	0.217	0.062	0.085
	RTA402 + Docetaxel	0.078	0.082	0.048	0.041	0.037	0.019
Fig. 7i
	CD45+ cells in viable cells (%)
	Mock + Docetaxel		2.75	2.12	2.93	1.14	2.31	1.85
	RTA402 + Docetaxel		8.04	11.53	15.08	11.45	11.22	11.11
	CD3+ cells in viable cells (%)
	Mock + Docetaxel		17.56	6.69	8.19	8.49	9.25	7.62
	RTA402 + Docetaxel		32.98	30.56	42.69	40.56	39.08	38.81
	CD8+ cells in viable cells (%)
	Mock + Docetaxel		14.6	5.28	6.3	7.13	7.77	5.8
	RTA402 + Docetaxel		27.42	26.11	36.08	29.56	32.24	32.49

## Sheet: Supplementary Fig. 1
Supplementary Fig. 1c
	Disease-free survival ("0" means disease free; "1" means disease)
	months after treatment		66.1	101.8	61.5	99.23	61.87	58	61.77	104.47	100.83	78.5	70.7333	100.6	53	90.83	41.17	97.1	64.3	113.1	63.8333	78.43	17.2	101.33	79.53	82.7667	64.23	101.23	80.9	104	7.63333	88.37	105.17	78.8667	57.87	86.87	20.5333	8.83333	76.33	95.7	75.2	67.53	88.7	63.7	28.6667	101.5	33.4333	85.5	101.4
	PJA1 expression	PJA1 high
		PJA1 low	0	0	0	0	0	0	0	0	0	0	0	0	0	0	1	0	0	0	0	0	1	0	0	0	0	0	0	0	1	0	0	0	0	0	1	1	0	0	0	0	0	0	1	0	1	0	0
Supplementary Fig. 1d
	Overall survival ("0" means survive; "1" means death)
	months after treatment		66.1	101.8	61.5	99.23	61.87	58	61.77	104.47	100.83	78.5	70.7333	100.6	53	90.83	42.7	97.1	64.3	113.1	63.8333	78.43	86.57	101.33	79.53	82.7667	64.23	101.23	80.9	104	36.9333	88.37	105.17	78.8667	57.87	86.87	61	75.7333	76.33	95.7	75.2	67.53	88.7	63.7	89.8667	101.5	60.2	85.5	101.4
	PJA1 expression	PJA1 high
		PJA1 low	0	0	0	0	0	0	0	0	0	0	0	0	0	0	1	0	0	0	0	0	0	0	0	0	0	0	0	0	1	0	0	0	0	0	0	0	0	0	0	0	0	0	0	0	1	0	0
Supplementary Fig. 1e
	Distant metastasis-free survival ("0" means no distant metasasis; "1" means distant metasasis)
	months after treatment		84	59.07	4.83	49.27	87.1	14	83.9	78.2	74.97	67.4	66.73	93.73	67.9	26.4	46.43	28.43	87.27	68.43	59.27	63.63	64.83	16.47	4.06667	29.8333	32.37	55.57	72.13	12.3	31.2667	4.46667	26.27	73.7	59.5	55.77	63.17	75.47	80.33	83.77	71.17	84	69.8	28	6.6	56.9	7.33333	71.83	77.13
	PJA1 low expression	PJA1 high	0	0	1	0	0	1	0	0	0	0	0	0	0	1	0	0	0	0	0	0	0	1	0	1	1	0	0	1	0	1	1	0	0	0	0	0	0	0	0	0	0	1	1	1	1	0	0
		PJA1 low
Supplementary Fig. 1f
	Overall survival ("0" means survive; "1" means death)
	months after treatment		101.8	99.23	58	61.77	104.47	90.83	42.7	97.1	63.8333	101.33	82.7667	64.23	101.23	80.9	36.9333	86.87	61	75.7333	76.33	95.7	88.7	89.8667	85.5	101.4	88.47	63	100.17	49	93.3	101.37	42.9333	74.3667	69.3333	55.53	53.23	101.73	72	85.9667	82.77	87.57	22.7	85.9667	14.73	84.6333	85.67	81.43	92.27
	PJA1 low expression	without IC	0	0	0	0	0	0	1	0	0	0	0	0	0	0	1	0	0	0	0	0	0	0	0	0	1	0	0	0	0	0	0	0	0	0	1	0	0	0	0	0	1	0	1	0	0	0	0
		with IC
Supplementary Fig. 1g
	Overall survival ("0" means survive; "1" means death)
	months after treatment		59.07	16.37	49.27	87.1	39.7667	67.9	35.77	46.43	87.27	63.63	64.83	33.93	4.06667	58.53	72.13	5.96667	55.77	75.47	80.33	84	34.7333	77.13	73.43	75.1333	67.1	54.47	82.7667	68.2	87	15.7	54.2	68	55.03	65.7	25.6333	69	84.93	82.83	53.7	57.07	36.2	85.07	10.87	33.3667	5.33	52.73	26.2333
	PJA1 high expression	without IC	0	1	0	0	1	0	1	0	0	0	0	1	1	1	0	1	0	0	0	0	1	0	0	0	0	0	0	0	0	1	0	0	1	1	1	0	0	0	1	0	1	0	1	1	1	1	1
		with IC
Supplementary Fig. 1h
	Distant metastasis-free survival ("0" means no distant metasasis; "1" means distant metasasis)
	months after treatment		66.1	61.5	61.87	100.83	78.5	70.7333	100.6	53	64.3	113.1	78.43	23.87	79.53	104	88.37	105.17	78.8667	57.87	75.2	67.53	63.7	101.5	60.2	79	59.8667	77.9	117.33	94	73.3667	69.3667	85.13	60.8667	99.73	81.97	100.37	109.63	20.43	86.4	64.3	92.23	41.37	84.73	63.0667	12.53	75.43	53	76
	PJA1 low expression	Without IC
		IC	0	0	0	0	0	0	0	0	0	0	0	1	0	0	0	0	0	0	0	0	0	0	0	0	0	0	0	0	0	0	0	0	0	0	0	0	0	0	0	0	1	0	0	1	0	0	0
Supplementary Fig. 1i
	Distant metastasis-free survival ("0" means no distant metasasis; "1" means distant metasasis)
	months after treatment		59.07	4.83	49.27	87.1	14	67.9	26.4	46.43	87.27	63.63	64.83	16.47	4.06667	32.37	72.13	4.46667	55.77	75.47	80.33	84	28	77.13	73.43	75.1333	67.1	54.47	82.7667	68.2	87	7.87	54.2	68	22.53	17.03	25.6333	69	84.93	82.83	13.83	57.07	35.2	85.07	7.43	33.3667	3.33	34.43	20.3667
	PJA1 high expression	Without IC	0	1	0	0	1	0	1	0	0	0	0	1	0	1	0	1	0	0	0	0	1	0	0	0	0	0	0	0	0	1	0	0	1	1	0	0	0	0	1	0	1	0	1	0	1	1	1
		IC
[truncated: 232 more columns]

## Sheet: Supplementary Fig. 2
Supplementary Fig. 2a												Supplementary Fig. 2b
	Relative PJA1 mRNA experession (%)
		shCtrl			shPJA1#1			shPJA1#2
	HONE1	1	1	1	0.213159	0.233258	0.223756	0.264255	0.283221	0.258816
	SUNE1	1	1	1	0.314253	0.297302	0.307786	0.281265	0.320856	0.314253
Supplementary Fig. 2c
			Cell viability (%)
		HONE1	shCtrl				shPJA1#1				shPJA1#2
	Cisplatin (nM)	0	100	100	100	100	100	100	100	100	100	100	100	100
		0.625	74.0653	90.6542	81.5713	77.5892	83.0455	74.8663	85.3468	84.6954	81.0591	83.9786	83.9339	80.4455
		1.25	64.5697	68.1659	71.6349	62.5512	76.6091	88.5644	59.2362	82.074	71.1473	72.841	75.6054	66.2129
		2.5	40.178	40.7126	38.4749	39.2627	43.4066	38.9552	44.0764	50.1542	46.368	44.0739	48.7891	41.8936
		5	15.727	15.4206	14.2114	15.3306	12.8336	11.6002	12.6267	13.8011	19.5519	19.1185	19.492	18.5644
		10	10.3858	10.3388	9.87868	10.2984	8.04553	7.98025	7.8332	7.13184	15.0713	12.9244	13.8216	14.047
		20	11.6914	11.2734	11.4962	11.9953	8.90895	10.0782	9.62588	8.28836	15.8181	15.0089	14.2351	13.2426
			Cell viability (%)
		HONE1	shCtrl				shPJA1#1				shPJA1#2
	5-fluorouracil (nM)	0	100	100	100	100	100	100	100	100	100	100	100	100
		0.2	92.8774	104.593	105.368	100.659	100.859	96.559	113.374	103.876	118.124	109.356	100.505	99.4303
		2	66.934	68.5039	68.7659	64.6904	65.5078	75.3252	70.6749	64.0564	74.408	74.7607	70.7368	72.0421
		20	44.717	42.5197	44.5478	44.0931	39.9609	46.9156	39.2638	41.5818	39.572	38.3812	36.5053	37.511
		200	31.0849	32.371	30.6847	32.0597	25.4297	27.4444	29.816	26.8207	26.6393	25.5875	25.0105	23.2691
Supplementary Fig. 2d
			Cell viability (%)
		SUNE1	shCtrl				shPJA1#1				shPJA1#2
	Cisplatin (nM)	0	100	100	100	100	100	100	100	100	100	100	100	100
		0.625	66.2244	64.8599	70.1163	63.8889	66.4454	64.9645	67.1233	63.2911	59.0206	64.2726	66.6025	64.158
		1.25	51.3269	57.1255	51.2554	50.7407	51.9174	53.8298	53.8813	51.452	41.9244	47.7901	49.0857	51.9285
		2.5	27.503	28.38	31.3533	29.5062	27.5074	27.234	29.6043	29.7096	29.8969	33.7017	34.745	34.3368
		5	16.164	16.687	15.0031	14.9383	15.3392	14.9645	16.9711	16.2323	19.8454	21.639	22.4254	21.2606
		10	14.415	15.408	14.6969	14.8765	16.3717	15.8865	16.5906	16.0089	17.7835	19.2449	19.923	19.3791
		20	10.3136	9.92692	10.7777	10.4938	11.1357	10.6383	11.6438	11.5413	13.488	15.1934	16.0731	15.2399
		Cell viability (%)
		SUNE1	shCtrl				shPJA1#1				shPJA1#2
	5-fluorouracil (nM)	0	100	100	100	100	100	100	100	100	100	100	100	100
		0.2	97.3603	102.086	108.558	100.913	92.6316	89.044	105.44	108.889	88.8469	101.89	98.9057	104.614
		2	61.7557	67.0552	70.4156	61.6931	61.9649	54.7104	67.2876	69.7119	70.4159	62.6654	67.3401	72.693
		20	38.1215	38.8957	37.1638	37.4543	41.4035	44.3126	46.5723	46.1728	48.8658	48.3932	42.6768	46.3277
		200	33.8244	34.9693	35.6357	34.592	31.9298	33.0077	32.6379	37.1193	38.9414	39.6975	35.8586	37.8531
Supplementary Fig. 2e
			Cell viability (%)
		HONE1	shCtrl				shPJA1#1				shPJA1#2
	Days	0	100	100	100	100	100	100	100	100	100	100	100	100
		1	348.485	355.03	350	347.337	304.938	312.883	297.576	311.875	297.143	315.341	288.77	317.647
		2	938.182	915.385	920.238	937.278	712.963	697.546	669.697	748.75	753.714	750.568	701.07	760.588
		3	1338.79	1339.64	1314.88	1359.17	1048.15	1023.31	989.697	1038.12	1029.14	982.386	943.85	1043.53
		4	1993.94	1901.18	1980.95	1947.34	1543.83	1571.17	1567.88	1568.12	1560.57	1553.41	1423.53	1645.29
		Cell viability (%)
		SUNE1	shCtrl				shPJA1#1				shPJA1#2
	Days	0	100	100	100	100	100	100	100	100	100	100	100	100
		1	321.387	329.24	325.595	322.222	288.268	286.74	291.011	275.269	253.333	259.394	258.282	263.03
		2	789.017	805.263	800.595	803.509	645.251	644.751	636.517	615.591	623.636	607.273	613.497	599.394
		3	1191.33	1218.71	1227.98	1197.08	906.704	891.713	894.382	861.828	789.091	786.667	798.16	779.394
		4	1764.16	1841.52	1870.83	1734.5	1449.72	1448.62	1453.37	1404.84	1309.7	1279.39	1246.01	1237.58
Supplementary Fig. 2g
		Cell viability (%)
		SUNE1	S-P-shCtrl				S-DP-shCtrl				S-DP-shPJA1#1				S-DP-shPJA1#2
	Docetaxel (nM)	0	100	100	100	100	100	100	100	100	100	100	100	100	100	100	100	100
		0.625	94.1054	95.1591	95.5556	96.5493	96.3295	94.0632	97.2973	96.75	93.2707	94.5736	94.3262	93.8128	90.2745	90.1321	91.6275	90.7874
		1.25	83.9806	83.8174	90.0694	85.1186	95.5139	92.5983	88.8712	96.5833	89.5931	86.3566	89.7557	87.239	83.8431	84.3823	82.2379	83.3071
		2.5	69.6255	68.7414	68.6111	67.5054	93.6379	86.7386	89.6661	92.5833	66.6667	63.9535	64.6966	64.2691	67.2941	66.7444	65.5712	66.5354
		5	39.8752	40.8022	42.5	37.8145	77.7325	73.0147	75.6757	79.4167	54.0689	52.093	52.5611	52.3589	57.4902	58.5082	56.1815	59.3701
		10	22.3301	21.0927	22.7778	21.9267	66.9657	62.2205	65.1828	69.25	43.662	43.9535	44.208	42.6914	48.3137	49.6504	47.8873	51.4173
		20	22.0527	23.5131	22.5	23.8677	64.6819	60.5243	63.275	66.4167	45.1487	43.6434	43.7352	44.5476	47.6078	46.3869	46.6354	47.4016
		40	21.0818	20.816	20.1389	21.1359	63.54	60.2159	61.8442	65	43.5055	42.6357	43.2624	41.454	47.5294	48.0187	46.7919	47.3228
		80	20.9431	20.8852	21.0417	24.0834	63.2137	61.5266	60.0954	64.8333	42.1753	41.938	45.0749	42.3047	47.1373	45.9984	47.3396	47.1653
		160	19.4868	19.6404	19.7917	19.9856	58.4829	56.515	57.4722	62.5	42.3318	40.8527	42.3956	49.652	46.5098	46.5423	45.8529	46.5354
Supplementary Fig. 2h
	% cell death
		S-DP-shCtrl			S-DP-shPJA1#1			S-DP-shPJA1#2
	S-DR	24.9	24.78	27.05	46.04	43.91	46.91	52.37	45.75	53.39
Supplementary Fig. 2k
Supplementary Fig. 2n
		Docetaxel (-)			Docetaxel (+)
	HONE1	0.112233	1.6129	1.3363	26.4871	27.957	28.5078
	SUNE1	1.86289	2.55064	4.02085	22.4292	21.8305	21.3701
Supplementary Fig. 2l
									Supplementary Fig. 2m

## Sheet: Supplementary Fig. 3
Supplementary Fig. 3b						Supplementary Fig. 3c						Supplementary Fig. 3d
Supplementary Fig. 3e
								Supplementary Fig. 3e
										Greyscale analysis of the effect of CHX treatment
									HONE1	CHX(hour)	Vec			Flag-PJA1
										0	1	1	1	1	1	1
										12	0.666734	0.686124	0.673602	0.852721	0.854791	0.972781
										24	0.260871	0.278175	0.287109	0.618208	0.611415	0.670916
										36	0.0624152	0.0618069	0.0701294	0.426361	0.407809	0.51383
										48	0.0724903	0.0583253	0.0940193	0.385044	0.334186	0.459814
									SUNE1	Greyscale analysis of the effect of CHX treatment
										CHX(hour)	Vec			Flag-PJA1
										0	1	1	1	1	1	1
										12	0.535253	0.590837	0.629179	0.957412	0.965218	1.08582
										24	0.361414	0.422334	0.360183	1.01631	0.902623	0.990936
										36	0.15708	0.216918	0.237233	0.923459	0.949595	0.972359
										48	0.212051	0.210434	0.28293	0.763305	0.710138	0.790933
Supplementary Fig. 3f
		IHC score of PJA1
		shCtrl	6	4	4	4	4	9
		shPJA1	2	2	2	2	3	0
		IHC score of PGAM5
		shCtrl	6	4	4	4	4	4
		shPJA1	6	6	6	6	9	9
Supplementary Fig. 3g
		IHC score of PJA1
		response	6	4	4	2	4	4	6	4	3	3	12	12	12	6	6	9	8	8	9	9
		non-response	6	9	3	6	8	8	4	9	6	8	12	12	12	12	12	12	12	12	9	9
		IHC score of PGAM5
		response	6	9	12	9	9	6	12	9	8	12	6	9	4	8	4	8	8	12	6	6
		non-response	3	3	4	6	6	9	4	12	3	4	6	6	3	8	8	9	6	6	12	9
Supplementary Fig. 3h								Supplementary Fig. 3i

[truncated: 3 more sheets: Supplementary Fig. 4, Supplementary Fig. 6, Supplementary Fig. 7]
